# Supplementary material for: In Vitro Biocompatibility Assessment of Bioengineered PLA-Hydrogel Core–Shell Scaffolds with Mesenchymal Stromal Cells for Bone Regeneration
Source: J Funct Biomater. 2024 Jul 31;15(8):217. doi: 10.3390/jfb15080217 (PMC11355418; doi:10.3390/jfb15080217)
Supplement: Supplementary file 1 [file jfb-15-00217-s001.zip]

Archive with 1 entries (1 files):
- jfb-3105145-supplementary.pdf
